# Supplementary material for: The Morphological Features and Biology of a Relict and Endangered Woody Plant Species: Chamaedaphne calyculata (L.) Moench (Ericaceae)
Source: Plants (Basel). 2019 May 15;8(5):129. doi: 10.3390/plants8050129 (PMC6572642; doi:10.3390/plants8050129)
Supplement: Supplementary file 1 [file plants-08-00129-s001.zip]

Archive with 13 entries (13 files):
- Fig. S1.docx
- Fig. S2.docx
- Fig. S3.docx
- Table S1.docx
- Table S10.docx
- Table S2.docx
- Table S3.docx
- Table S4.docx
- Table S5.docx
- Table S6.docx
- Table S7.docx
- Table S8.docx
- Table S9.docx
